# Supplementary material for: Ternary-Emission Molecularly Imprinted Ratiometric Fluorescence Sensor and Kit for the Rapid and Visual Detection of Enrofloxacin
Source: Biosensors (Basel). 2025 Apr 2;15(4):226. doi: 10.3390/bios15040226 (PMC12024939; doi:10.3390/bios15040226)
Supplement: Supplementary file 1 [file biosensors-15-00226-s001.zip]

Archive with 1 entries (1 files):
- biosensors-3520995-supplementary.pdf
